# Supplementary material for: Texture features explain the susceptibility of grapevine cultivars to Drosophila suzukii (Diptera: Drosophilidae) infestation in ripening and drying grapes
Source: Sci Rep. 2020 Jun 24;10:10245. doi: 10.1038/s41598-020-66567-9 (PMC7314830; doi:10.1038/s41598-020-66567-9)
Supplement: Supplementary file 1 — Supplementary information. [file 41598_2020_66567_MOESM1_ESM.xlsx]

## Sheet: description of suppl. datasets
Datasets associated with manuscript: Texture features explain the susceptibility of grapevine cultivars to Drosophila suzukii (Diptera: Drosophilidae) infestation in ripening and drying grapes. Authors: Lorenzo Tonina1*, Folco Giomi1, Manuel Sancassani1, Matteo Ajelli2, Nicola Mori1-3, Lara Giongo2 1Università di Padova - Legnaro (Pd), Italy - Department of Agronomy, Food, Natural resources, Anim…
Supplementary datasets: Description of variables used in analyses of ripening and draying grapes. Entomological parameters and chemical, physical and mechanical features of the berries are explained.
Column Heading	Description
cultivar	Cultivar
collection_data (ONLY for ripening grapes)	Data of sample collection
drying_length (ONLY for drying grapes)	Length of drying period (days)
n_eggs (ONLY for raw entomological datasets)	Number of eggs found on berries after the laboratory infestation
infestation_rate (ONLY for raw entomological datasets)	Percentage of infested berries after the laboratory infestation (%)
replication	Replication
avg_n_eggs	Average number of eggs found on berries after the laboratory infestation
avg_infestation	Average percentage of infested berries after the laboratory infestation (%)
avg_emergence_rate	Average number of Drosophila suzukii adults emerged (standardized for 1 egg laid); NA when no eggs were laid
sugar_content	Sugar content of the berries (°Brix)
pH	pH value of the berries
total_acidity	Total acidity of the berries (meq/100g)
berry_diameter	Diameter of the berries (mm)
Def_F_Max	Computation of the maximum force associated with the curve on its whole length (%)
Gradient	Young’s modulus or elasticity modulus, computed as ratio between stress and strain (Mpa)
Def_F_min	Computation of the minimum force associated with the curve on its whole length (%)
F_Max	Maximum force value recorded over the probe’s travel (N)
F_min	Minimum force value recorded over the probe’s travel (N)
Area	Area underlying the mechanical profile (Nmm)
F_Fin	Force measured at the end of the probe’s travel (N)
NA means Not Available, when data is not present, or it can be not calculated (e.g. denominator = 0)

## Sheet: raw entomol. ripening grapes
cultivar	collection_data	replication	n_eggs	infestation_rate
Barbera	2015-09-01	A	0	0
Barbera	2015-09-01	B	0	0
Barbera	2015-09-01	C	0.2	0.2
Barbera	2015-09-01	D	0	0
Barbera	2015-09-10	A	0	0
Barbera	2015-09-10	B	0	0
Barbera	2015-09-10	C	0	0
Barbera	2015-09-10	D	0	0
Barbera	2015-09-15	A	0	0
Barbera	2015-09-15	B	0	0
Barbera	2015-09-15	C	0	0
Barbera	2015-09-15	D	0.2	0.2
Barbera	2015-09-23	A	0.4	0.2
Barbera	2015-09-23	B	0	0
Barbera	2015-09-23	C	0.6	0.4
Barbera	2015-09-23	D	0.2	0.2
Barbera	2015-09-30	A	0.6	0.4
Barbera	2015-09-30	B	0	0
Barbera	2015-09-30	C	0	0
Barbera	2015-09-30	D	0.2	0.2
Barbera	2015-10-06	A	0	0
Barbera	2015-10-06	B	0	0
Barbera	2015-10-06	C	0	0
Barbera	2015-10-06	D	0	0
Barbera	2015-10-13	A	0	0
Barbera	2015-10-13	B	1.2	0.4
Barbera	2015-10-13	C	0.2	0.2
Barbera	2015-10-13	D	0	0
Cabernet_sauvignon	2015-09-01	A	2.2	0.2
Cabernet_sauvignon	2015-09-01	B	0.6	0.2
Cabernet_sauvignon	2015-09-01	C	0.6	0.6
Cabernet_sauvignon	2015-09-01	D	0.4	0.2
Cabernet_sauvignon	2015-09-10	A	0	0
Cabernet_sauvignon	2015-09-10	B	0.2	0.2
Cabernet_sauvignon	2015-09-10	C	0.2	0.2
Cabernet_sauvignon	2015-09-10	D	0	0
Cabernet_sauvignon	2015-09-15	A	0	0
Cabernet_sauvignon	2015-09-15	B	0.2	0.2
Cabernet_sauvignon	2015-09-15	C	0.4	0.2
Cabernet_sauvignon	2015-09-15	D	0.4	0.4
Cabernet_sauvignon	2015-09-23	A	0	0
Cabernet_sauvignon	2015-09-23	B	0	0
Cabernet_sauvignon	2015-09-23	C	0.2	0.2
Cabernet_sauvignon	2015-09-23	D	0.2	0.2
Cabernet_sauvignon	2015-09-30	A	0	0
Cabernet_sauvignon	2015-09-30	B	0	0
Cabernet_sauvignon	2015-09-30	C	0	0
Cabernet_sauvignon	2015-09-30	D	0	0
Cabernet_sauvignon	2015-10-06	A	0.2	0.2
Cabernet_sauvignon	2015-10-06	B	0.8	0.4
Cabernet_sauvignon	2015-10-06	C	0	0
Cabernet_sauvignon	2015-10-06	D	0	0
Cabernet_sauvignon	2015-10-13	A	0	0
Cabernet_sauvignon	2015-10-13	B	0.2	0.2
Cabernet_sauvignon	2015-10-13	C	0.2	0.2
Cabernet_sauvignon	2015-10-13	D	4.2	0.8
Chardonnay	2015-09-01	A	0.8	0.2
Chardonnay	2015-09-01	B	0	0
Chardonnay	2015-09-01	C	1.2	0.4
Chardonnay	2015-09-01	D	1.4	0.6
Chardonnay	2015-09-10	A	0.6	0.4
Chardonnay	2015-09-10	B	1	0.6
Chardonnay	2015-09-10	C	1	0.4
Chardonnay	2015-09-10	D	0.2	0.2
Chardonnay	2015-09-15	A	0.2	0.2
Chardonnay	2015-09-15	B	1.2	0.4
Chardonnay	2015-09-15	C	0	0
Chardonnay	2015-09-15	D	3	0.6
Chardonnay	2015-09-23	A	3.2	0.6
Chardonnay	2015-09-23	B	0	0
Chardonnay	2015-09-23	C	0.8	0.4
Chardonnay	2015-09-23	D	0.6	0.4
Chardonnay	2015-09-30	A	0.8	0.2
Chardonnay	2015-09-30	B	0.4	0.2
Chardonnay	2015-09-30	C	0.8	0.4
Chardonnay	2015-09-30	D	1	0.6
Chardonnay	2015-10-06	A	1	0.4
Chardonnay	2015-10-06	B	1.8	1
Chardonnay	2015-10-06	C	1	0.4
Chardonnay	2015-10-06	D	0.4	0.4
Chardonnay	2015-10-13	A	3.6	1
Chardonnay	2015-10-13	B	0.6	0.4
Chardonnay	2015-10-13	C	1.2	0.6
Chardonnay	2015-10-13	D	1	0.8
Corvina	2015-09-01	A	0.4	0.2
Corvina	2015-09-01	B	0.6	0.4
Corvina	2015-09-01	C	0.2	0.2
Corvina	2015-09-01	D	0.4	0.2
Corvina	2015-09-10	A	0.2	0.2
Corvina	2015-09-10	B	0	0
Corvina	2015-09-10	C	0	0
Corvina	2015-09-10	D	1	0.4
Corvina	2015-09-15	A	0	0
Corvina	2015-09-15	B	0.4	0.4
Corvina	2015-09-15	C	0	0
Corvina	2015-09-15	D	0	0
Corvina	2015-09-23	A	1.8	0.4
Corvina	2015-09-23	B	0	0
Corvina	2015-09-23	C	1.6	0.4
Corvina	2015-09-23	D	0.4	0.4
Corvina	2015-09-30	A	0	0
Corvina	2015-09-30	B	0	0
Corvina	2015-09-30	C	0.8	0.4
Corvina	2015-09-30	D	0.4	0.4
Corvina	2015-10-06	A	1.6	0.2
Corvina	2015-10-06	B	1	0.8
Corvina	2015-10-06	C	0.4	0.4
Corvina	2015-10-06	D	0.4	0.4
Corvina	2015-10-13	A	0.6	0.6
Corvina	2015-10-13	B	0.2	0.2
Corvina	2015-10-13	C	0	0
Corvina	2015-10-13	D	1.8	0.8
Garganega	2015-09-01	A	0.8	0.2
Garganega	2015-09-01	B	0	0
Garganega	2015-09-01	C	0	0
Garganega	2015-09-01	D	0	0
Garganega	2015-09-10	A	0.4	0.2
Garganega	2015-09-10	B	0	0
Garganega	2015-09-10	C	0	0
Garganega	2015-09-10	D	0	0
Garganega	2015-09-15	A	0	0
Garganega	2015-09-15	B	0	0
Garganega	2015-09-15	C	0	0
Garganega	2015-09-15	D	0	0
Garganega	2015-09-23	A	0	0
Garganega	2015-09-23	B	0	0
Garganega	2015-09-23	C	0	0
Garganega	2015-09-23	D	0	0
Garganega	2015-09-30	A	0	0
Garganega	2015-09-30	B	0	0
Garganega	2015-09-30	C	0	0
Garganega	2015-09-30	D	0	0
Garganega	2015-10-06	A	1.2	0.2
Garganega	2015-10-06	B	1	0.4
Garganega	2015-10-06	C	0.2	0.2
Garganega	2015-10-06	D	0	0
Garganega	2015-10-13	A	0	0
Garganega	2015-10-13	B	0	0
Garganega	2015-10-13	C	0	0
Garganega	2015-10-13	D	0	0
Merlot	2015-09-01	A	0	0
Merlot	2015-09-01	B	0.2	0.2
Merlot	2015-09-01	C	0	0
Merlot	2015-09-01	D	0.4	0.2
Merlot	2015-09-10	A	0	0
Merlot	2015-09-10	B	0	0
Merlot	2015-09-10	C	0.4	0.2
Merlot	2015-09-10	D	0	0
Merlot	2015-09-15	A	2.2	0.2
Merlot	2015-09-15	B	0.8	0.6
Merlot	2015-09-15	C	0.2	0.2
Merlot	2015-09-15	D	0	0
Merlot	2015-09-23	A	0	0
Merlot	2015-09-23	B	0	0
Merlot	2015-09-23	C	0	0
Merlot	2015-09-23	D	0	0
Merlot	2015-09-30	A	0	0
Merlot	2015-09-30	B	0	0
Merlot	2015-09-30	C	0	0
Merlot	2015-09-30	D	0	0
Merlot	2015-10-06	A	0	0
Merlot	2015-10-06	B	0	0
Merlot	2015-10-06	C	0	0
Merlot	2015-10-06	D	0	0
Merlot	2015-10-13	A	0	0
Merlot	2015-10-13	B	1.8	0.2
Merlot	2015-10-13	C	0	0
Merlot	2015-10-13	D	0	0
Pinot_blanc	2015-09-01	A	0.6	0.6
Pinot_blanc	2015-09-01	B	0.6	0.4
Pinot_blanc	2015-09-01	C	0.2	0.2
Pinot_blanc	2015-09-01	D	1.4	0.8
Pinot_blanc	2015-09-10	A	0	0
Pinot_blanc	2015-09-10	B	0.4	0.4
Pinot_blanc	2015-09-10	C	1.4	0.6
Pinot_blanc	2015-09-10	D	0	0
Pinot_blanc	2015-09-15	A	1.6	0.8
Pinot_blanc	2015-09-15	B	2.4	0.8
Pinot_blanc	2015-09-15	C	0.6	0.4
Pinot_blanc	2015-09-15	D	0.2	0.2
Pinot_blanc	2015-09-23	A	1.4	0.4
Pinot_blanc	2015-09-23	B	1	0.4
Pinot_blanc	2015-09-23	C	0	0
Pinot_blanc	2015-09-23	D	1.6	0.6
Pinot_blanc	2015-09-30	A	0	0
Pinot_blanc	2015-09-30	B	1.8	0.2
Pinot_blanc	2015-09-30	C	3	0.6
Pinot_blanc	2015-09-30	D	0	0
Pinot_blanc	2015-10-06	A	0.2	0.2
Pinot_blanc	2015-10-06	B	1	0.2
Pinot_blanc	2015-10-06	C	0.8	0.6
Pinot_blanc	2015-10-06	D	0	0
Pinot_blanc	2015-10-13	A	0.8	0.2
Pinot_blanc	2015-10-13	B	1.4	0.6
Pinot_blanc	2015-10-13	C	0.2	0.2
Pinot_blanc	2015-10-13	D	0.2	0.2
Pinot_gris	2015-09-01	A	0.2	0.2
Pinot_gris	2015-09-01	B	1.2	1
Pinot_gris	2015-09-01	C	0.6	0.6
Pinot_gris	2015-09-01	D	4	0.8
Pinot_gris	2015-09-10	A	0	0
Pinot_gris	2015-09-10	B	0	0
Pinot_gris	2015-09-10	C	0.6	0.2
Pinot_gris	2015-09-10	D	1	0.4
Pinot_gris	2015-09-15	A	1	0.4
Pinot_gris	2015-09-15	B	0.8	0.6
Pinot_gris	2015-09-15	C	1.4	0.6
Pinot_gris	2015-09-15	D	0.6	0.4
Pinot_gris	2015-09-23	A	0.6	0.4
Pinot_gris	2015-09-23	B	0	0
Pinot_gris	2015-09-23	C	0.4	0.2
Pinot_gris	2015-09-23	D	0.6	0.4
Pinot_gris	2015-09-30	A	0.8	0.6
Pinot_gris	2015-09-30	B	1.2	0.4
Pinot_gris	2015-09-30	C	0.2	0.2
Pinot_gris	2015-09-30	D	0.6	0.4
Pinot_gris	2015-10-06	A	0.8	0.6
Pinot_gris	2015-10-06	B	1.4	0.2
Pinot_gris	2015-10-06	C	2	0.6
Pinot_gris	2015-10-06	D	1.8	0.6
Pinot_gris	2015-10-13	A	2.4	0.4
Pinot_gris	2015-10-13	B	1	0.8
Pinot_gris	2015-10-13	C	0	0
Pinot_gris	2015-10-13	D	0.4	0.4
Glera	2015-09-01	A	2	1
Glera	2015-09-01	B	0	0
Glera	2015-09-01	C	3.6	1
Glera	2015-09-01	D	3.2	0.8
Glera	2015-09-10	A	1.2	0.6
Glera	2015-09-10	B	1.4	0.6
Glera	2015-09-10	C	1.8	0.4
Glera	2015-09-10	D	2.2	0.4
Glera	2015-09-15	A	1.8	0.8
Glera	2015-09-15	B	1.2	0.6
Glera	2015-09-15	C	3	0.8
Glera	2015-09-15	D	4.4	1
Glera	2015-09-23	A	2.6	1
Glera	2015-09-23	B	1.6	0.6
Glera	2015-09-23	C	0	0
Glera	2015-09-23	D	2	0.8
Glera	2015-09-30	A	1	0.4
Glera	2015-09-30	B	0.4	0.4
Glera	2015-09-30	C	2.4	0.4
Glera	2015-09-30	D	0	0
Glera	2015-10-06	A	3.2	0.8
Glera	2015-10-06	B	1.6	0.8
Glera	2015-10-06	C	1.2	0.6
Glera	2015-10-06	D	1	0.6
Glera	2015-10-13	A	2.8	0.8
Glera	2015-10-13	B	2.6	1
Glera	2015-10-13	C	4.2	0.8
Glera	2015-10-13	D	1	0.6
Sauvignon_blanc	2015-09-01	A	1	0.4
Sauvignon_blanc	2015-09-01	B	3.8	1
Sauvignon_blanc	2015-09-01	C	1.8	0.8
Sauvignon_blanc	2015-09-01	D	0.8	0.4
Sauvignon_blanc	2015-09-10	A	1.8	0.6
Sauvignon_blanc	2015-09-10	B	0.8	0.4
Sauvignon_blanc	2015-09-10	C	0.2	0.2
Sauvignon_blanc	2015-09-10	D	1.2	0.4
Sauvignon_blanc	2015-09-15	A	1.2	0.6
Sauvignon_blanc	2015-09-15	B	1.8	0.4
Sauvignon_blanc	2015-09-15	C	3.2	0.8
Sauvignon_blanc	2015-09-15	D	3.8	1
Sauvignon_blanc	2015-09-23	A	1	0.6
Sauvignon_blanc	2015-09-23	B	0.2	0.2
Sauvignon_blanc	2015-09-23	C	0	0
Sauvignon_blanc	2015-09-23	D	0	0
Sauvignon_blanc	2015-09-30	A	1	0.8
Sauvignon_blanc	2015-09-30	B	0.6	0.4
Sauvignon_blanc	2015-09-30	C	0.2	0.2
Sauvignon_blanc	2015-09-30	D	0.8	0.2
Sauvignon_blanc	2015-10-06	A	0.8	0.4
Sauvignon_blanc	2015-10-06	B	1.4	0.6
Sauvignon_blanc	2015-10-06	C	0.6	0.4
Sauvignon_blanc	2015-10-06	D	1	0.4
Sauvignon_blanc	2015-10-13	A	4.8	1
Sauvignon_blanc	2015-10-13	B	3.2	0.8
Sauvignon_blanc	2015-10-13	C	0.6	0.4
Sauvignon_blanc	2015-10-13	D	1	0.4
Syrah	2015-09-01	A	0.8	0.6
Syrah	2015-09-01	B	0.4	0.4
Syrah	2015-09-01	C	0.6	0.4
Syrah	2015-09-01	D	0.4	0.4
Syrah	2015-09-10	A	0	0
Syrah	2015-09-10	B	0.2	0.2
Syrah	2015-09-10	C	0	0
Syrah	2015-09-10	D	0.4	0.2
Syrah	2015-09-15	A	0	0
Syrah	2015-09-15	B	0	0
Syrah	2015-09-15	C	0.8	0.4
Syrah	2015-09-15	D	0.2	0.2
Syrah	2015-09-23	A	0	0
Syrah	2015-09-23	B	0.6	0.4
Syrah	2015-09-23	C	1	0.2
Syrah	2015-09-23	D	0	0
Syrah	2015-09-30	A	0	0
Syrah	2015-09-30	B	0.2	0.2
Syrah	2015-09-30	C	0.2	0.2
Syrah	2015-09-30	D	0	0
Syrah	2015-10-06	A	1	0.6
Syrah	2015-10-06	B	0.4	0.2
Syrah	2015-10-06	C	0	0
Syrah	2015-10-06	D	1	0.2
Syrah	2015-10-13	A	0.8	0.4
Syrah	2015-10-13	B	0.2	0.2
Syrah	2015-10-13	C	0.8	0.2
Syrah	2015-10-13	D	0.6	0.2
Trebbiano_of_Soave	2015-09-01	A	0	0
Trebbiano_of_Soave	2015-09-01	B	0	0
Trebbiano_of_Soave	2015-09-01	C	0	0
Trebbiano_of_Soave	2015-09-01	D	0	0
Trebbiano_of_Soave	2015-09-10	A	0	0
Trebbiano_of_Soave	2015-09-10	B	0	0
Trebbiano_of_Soave	2015-09-10	C	0	0
Trebbiano_of_Soave	2015-09-10	D	0	0
Trebbiano_of_Soave	2015-09-15	A	0	0
Trebbiano_of_Soave	2015-09-15	B	0.2	0.2
Trebbiano_of_Soave	2015-09-15	C	0	0
Trebbiano_of_Soave	2015-09-15	D	0.6	0.4
Trebbiano_of_Soave	2015-09-23	A	0.8	0.4
Trebbiano_of_Soave	2015-09-23	B	0	0
Trebbiano_of_Soave	2015-09-23	C	0	0
Trebbiano_of_Soave	2015-09-23	D	0	0
Trebbiano_of_Soave	2015-09-30	A	0	0
Trebbiano_of_Soave	2015-09-30	B	0	0
Trebbiano_of_Soave	2015-09-30	C	0	0
Trebbiano_of_Soave	2015-09-30	D	0	0
Trebbiano_of_Soave	2015-10-06	A	0	0
Trebbiano_of_Soave	2015-10-06	B	0	0
Trebbiano_of_Soave	2015-10-06	C	0	0
Trebbiano_of_Soave	2015-10-06	D	0	0
Trebbiano_of_Soave	2015-10-13	A	0	0
Trebbiano_of_Soave	2015-10-13	B	0.6	0.4
Trebbiano_of_Soave	2015-10-13	C	0	0
Trebbiano_of_Soave	2015-10-13	D	0.6	0.2

## Sheet: ripening grapes
cultivar	collection_data	avg_n_eggs	avg_infestation	avg_emergence_rate	sugar_content	pH	total_acidity	berry_diameter	Def_F_Max	Gradient	Def_F_min	F_Max	F_min	Area	F_Fin
Barbera	2015-09-01	0.05	0.05	0	20.2	3.325	14.02	13.6138	6.87067	0.493104	7.9782	9.10356	2.26845	346.875	2.58011
Barbera	2015-09-10	0	0	NA	20.3	3.38	11.995	13.3095	7.0162	0.381993	8.19352	9.36341	2.39417	352.113	2.82451
Barbera	2015-09-15	0.05	0.05	0	19.4	3.445	9.13	13.4552	6.90056	0.382015	7.80983	7.72278	2.51086	302.274	2.234
Barbera	2015-09-23	0.3	0.2	0	22.95	3.615	6.935	13.7506	7.62567	0.297495	8.74079	8.84187	3.19377	325.206	2.06103
Barbera	2015-09-30	0.2	0.15	0	21.75	3.51	9.835	12.5875	7.92059	0.246469	9.07849	10.6533	2.52142	353.465	2.05055
Barbera	2015-10-06	0	0	NA	23.35	3.44	10.565	13.0676	7.14324	0.256142	7.85611	8.51659	2.73438	331.305	2.98344
Barbera	2015-10-13	0.35	0.15	0	22.4	3.515	10.185	12.6072	8.29071	0.136095	9.15053	9.36852	3.09164	332.642	3.51051
Cabernet_sauvignon	2015-09-01	0.95	0.3	0	21.6	3.375	11.765	11.8222	5.33813	1.50479	6.24836	10.2028	4.26035	567.05	5.37634
Cabernet_sauvignon	2015-09-10	0.1	0.1	0.5	24.8	4.015	7.755	10.5639	4.84226	1.79505	5.05886	10.475	4.17274	557.315	6.08119
Cabernet_sauvignon	2015-09-15	0.25	0.2	0.2	23.25	3.875	5.385	11.0332	4.82817	1.63338	5.54331	9.15412	3.19694	482.671	4.81693
Cabernet_sauvignon	2015-09-23	0.1	0.1	0	23.65	4.025	4.71	11.3489	5.40586	1.57478	6.19352	9.88434	3.49855	509.786	5.03391
Cabernet_sauvignon	2015-09-30	0	0	NA	24.1	3.885	6.73	11.1072	4.69322	1.18595	5.57036	7.96968	3.4009	406.143	3.85798
Cabernet_sauvignon	2015-10-06	0.25	0.15	0	20.2	3.33	12.29	10.6795	4.7581	1.11852	5.73578	7.98015	3.39553	420.421	3.55232
Cabernet_sauvignon	2015-10-13	1.15	0.3	0.0434783	25.7	4.085	6.12	10.8689	5.1532	1.26495	5.79586	8.83853	3.40153	452.98	4.35277
Chardonnay	2015-09-01	0.85	0.3	0	23.5	3.51	8.645	12.1926	6.81079	0.64682	8.07079	6.97053	3.16661	366.219	3.64801
Chardonnay	2015-09-10	0.7	0.4	0	23.4	3.94	6.77	10.6436	5.88217	0.692735	6.78237	6.33676	2.96571	347.947	4.5194
Chardonnay	2015-09-15	1.1	0.3	0.136364	22.55	3.795	6.425	11.9969	6.42096	0.980683	7.43094	7.81758	2.70148	384.096	3.48453
Chardonnay	2015-09-23	1.15	0.35	0.0869565	22.9	3.675	6.735	11.9819	6.59572	0.760158	7.3409	8.01139	3.93722	411.797	3.90374
Chardonnay	2015-09-30	0.75	0.35	0	24.7	3.81	8.15	12.0042	6.40325	0.718338	7.50077	6.9591	3.67815	375.742	3.21566
Chardonnay	2015-10-06	1.05	0.55	0	23.2	3.355	11.815	10.7342	4.99815	0.866297	5.7959	6.35055	3.83806	409.06	4.95578
Chardonnay	2015-10-13	1.6	0.7	0.03125	22.95	3.725	9.75	11.7439	6.42059	0.852341	7.32077	7.94952	3.97327	427.979	3.71984
Corvina	2015-09-01	0.4	0.25	0	21.55	3.235	9.895	14.2412	7.38564	0.57095	9.22562	10.8813	1.8512	346.309	1.72418
Corvina	2015-09-10	0.3	0.15	0	22.3	3.63	9.155	13.0537	6.2521	0.684029	7.38246	8.76472	2.78265	343.233	1.88065
Corvina	2015-09-15	0.1	0.1	0	21.65	3.505	6.515	14.0049	6.12104	0.762478	8.08781	7.8783	2.69882	318.924	2.02772
Corvina	2015-09-23	0.95	0.3	0.0526316	22.9	3.71	5.13	13.9566	6.17321	0.525312	8.18576	7.32515	2.62693	287.275	1.59457
Corvina	2015-09-30	0.3	0.2	0	24.1	3.65	6.38	13.6725	6.62841	0.489863	8.91066	7.81356	2.2198	303.643	2.03175
Corvina	2015-10-06	0.85	0.45	0	23.05	3.43	6.91	13.6905	6.08568	0.463983	7.87833	6.14401	2.31977	277.217	2.35805
Corvina	2015-10-13	0.65	0.4	0	24.6	3.85	6.89	13.8849	7.11569	0.371683	9.68873	7.55086	1.39914	262.782	1.47727
Garganega	2015-09-01	0.2	0.05	0	18.65	3.305	7.765	14.0866	5.94827	0.770251	6.90092	8.13693	1.81448	320.749	2.71655
Garganega	2015-09-10	0.1	0.05	0	22.4	3.705	7.15	13.322	5.73018	0.733199	6.57623	7.53166	2.32116	310.754	2.36376
Garganega	2015-09-15	0	0	NA	20.8	3.595	5.085	15.0708	6.02565	0.86846	6.98574	6.92527	2.74774	286.781	1.25006
Garganega	2015-09-23	0	0	NA	21	3.57	5.075	13.7359	7.16313	0.615291	8.20006	7.63412	2.22311	300.765	2.09607
Garganega	2015-09-30	0	0	NA	22.25	3.58	6.3	14.0885	7.38324	0.510394	9.22567	7.71932	2.36353	300.166	1.85983
Garganega	2015-10-06	0.6	0.2	0.166667	18.5	3.395	6.215	16.1972	4.83814	0.755824	6.56818	4.75104	2.59724	222.273	0.917564
Garganega	2015-10-13	0	0	NA	22.65	3.73	6.33	14.1169	7.54561	0.500356	8.55461	7.43528	2.82024	305.775	2.10646
Merlot	2015-09-01	0.15	0.1	0	24.35	3.5	10.365	12.0466	6.43557	0.7211	7.09831	11.6434	4.69048	520.756	3.55896
Merlot	2015-09-10	0.1	0.05	0.5	25.8	3.61	7.84	12.1479	6.66015	0.779255	7.39843	11.672	5.52748	565.131	5.65978
Merlot	2015-09-15	0.8	0.25	0	25.65	3.58	5.16	11.9619	5.76061	0.943781	6.37562	10.3893	4.30475	470.858	2.71899
Merlot	2015-09-23	0	0	NA	24.75	3.52	4.885	12.8362	6.41333	0.874882	7.02086	10.5874	5.46551	556.812	4.37501
Merlot	2015-09-30	0	0	NA	24.8	3.69	5.785	12.4625	6.87827	0.721686	7.72577	11.7486	3.80306	490.873	3.77783
Merlot	2015-10-06	0	0	NA	24.1	3.39	3.23	12.4182	6.06321	0.459619	7.13329	10.5592	3.24829	444.447	3.91808
Merlot	2015-10-13	0.45	0.05	0	26.2	3.82	6.065	12.7869	6.46075	0.788599	7.21087	10.7279	4.27597	502.337	3.6345
Pinot_blanc	2015-09-01	0.7	0.5	0	21.45	3.35	7.56	11.6546	5.78071	0.402778	6.63087	5.92554	2.78824	295.363	3.36668
Pinot_blanc	2015-09-10	0.45	0.25	0	25.55	3.77	6.665	11.5167	5.74431	0.542877	6.64636	7.06559	2.50116	308.075	2.94847
Pinot_blanc	2015-09-15	1.2	0.55	0	24.3	3.775	4.29	10.8292	4.85822	0.549037	5.84581	5.204	2.15897	258.035	2.71364
Pinot_blanc	2015-09-23	1	0.35	0.05	24.75	3.765	4.085	12.3045	6.18564	0.482929	7.02567	7.20795	2.28678	322.977	3.50889
Pinot_blanc	2015-09-30	1.2	0.2	0	25.55	3.77	6.33	11.8772	6.7908	0.348631	7.97552	6.08397	2.52019	274.859	2.13553
Pinot_blanc	2015-10-06	0.5	0.25	0	23.9	3.62	6.135	12.1149	5.39311	0.503081	5.95177	4.79521	3.35358	328.635	4.20152
Pinot_blanc	2015-10-13	0.65	0.3	0	24.05	3.815	5.765	11.5349	5.84077	0.312727	6.70319	5.41777	2.71299	299.257	3.91984
Pinot_gris	2015-09-01	1.5	0.65	0	23.5	3.445	8.89	11.0169	5.68061	0.412404	6.54059	6.55844	2.44608	314.917	3.91051
Pinot_gris	2015-09-10	0.4	0.15	0	23	3.83	7.43	10.8385	5.44505	0.539515	6.19079	6.15371	2.23444	304.176	3.48994
Pinot_gris	2015-09-15	0.95	0.5	0	25.45	4.205	4.05	10.9385	5.78572	0.29867	6.65576	6.16318	2.12178	300.462	4.25127
Pinot_gris	2015-09-23	0.4	0.25	0	27.15	4.32	4.12	11.1195	5.67566	0.333906	6.45451	5.30286	1.92914	255.176	3.15641
Pinot_gris	2015-09-30	0.7	0.4	0	26	4.155	4.805	9.99694	5.2832	0.337509	6.12039	6.1021	1.97378	277.107	3.83051
Pinot_gris	2015-10-06	1.5	0.5	0.0666667	24.65	3.795	6.115	11.1376	4.59061	0.217289	5.28097	3.25771	2.35591	231.544	3.30802
Pinot_gris	2015-10-13	0.95	0.4	0	27.65	4.225	5.09	10.4862	4.22333	0.166762	4.98069	2.95568	1.43922	178.482	2.53959
Glera	2015-09-01	2.2	0.7	0.0909091	20.3	3.495	7.1	14.0282	5.63327	0.505475	6.94066	5.2837	2.22356	285.203	2.80013
Glera	2015-09-10	1.65	0.5	0.0606061	20.25	3.715	6.505	12.5642	4.54619	0.620284	5.33623	4.49398	2.75088	311.223	3.35392
Glera	2015-09-15	2.6	0.8	0.0961538	21.15	3.67	4.51	14.0332	5.08565	0.647845	6.28074	4.59393	2.93336	295.932	2.72131
Glera	2015-09-23	1.55	0.6	0.225806	21.75	4.005	4.03	14.1482	4.78815	0.474216	5.55458	4.02173	2.81128	276.81	2.18225
Glera	2015-09-30	0.95	0.3	0.105263	21.05	3.845	4.735	13.5199	5.30569	0.439756	6.48081	3.76612	2.41386	242.322	2.37883
Glera	2015-10-06	1.75	0.7	0.2	18.1	3.405	5.87	13.7868	4.74306	0.468769	5.88572	3.54826	2.64515	272.846	2.60378
Glera	2015-10-13	2.65	0.8	0.150943	20.65	4.005	4.71	14.0249	5.11817	0.424457	6.04826	3.47834	2.57829	253.156	2.27947
Sauvignon_blanc	2015-09-01	1.85	0.65	0.0810811	25.85	3.565	6.865	13.2469	5.48585	0.584799	6.95989	5.96672	2.98336	292.214	2.72876
Sauvignon_blanc	2015-09-10	1	0.4	0.05	25.6	3.98	6.625	12.2223	5.06622	0.620937	6.27426	5.4223	2.85035	275.894	2.5344
Sauvignon_blanc	2015-09-15	2.5	0.7	0.1	24.2	3.88	5.015	12.9523	5.24574	0.622687	6.59585	5.22999	3.02447	299.77	3.33429
Sauvignon_blanc	2015-09-23	0.3	0.2	0.333333	26.2	4.055	4.67	12.1272	5.04316	0.6451	6.62578	5.67416	3.16102	334.573	3.74441
Sauvignon_blanc	2015-09-30	0.65	0.4	0.0769231	26.65	4.12	4.945	12.7502	5.26566	0.565099	6.55819	5.35	3.10575	284.332	2.51782
Sauvignon_blanc	2015-10-06	0.95	0.45	0.157895	24.75	3.685	6.24	13.0013	5.28871	0.560103	6.45721	3.84737	2.8113	262.301	2.93466
Sauvignon_blanc	2015-10-13	2.4	0.65	0.104167	26.6	4.195	5.46	12.3852	5.40332	0.612878	6.38333	5.86393	3.87317	371.452	4.26567
Syrah	2015-09-01	0.55	0.45	0	23.7	3.6	8.115	13.6129	6.98818	0.447745	8.71306	8.3542	2.53798	320.683	2.05754
Syrah	2015-09-10	0.15	0.1	0	24.3	3.93	7.26	12.1204	6.42418	0.394555	7.68029	7.85759	2.96922	308.264	2.37182
Syrah	2015-09-15	0.25	0.15	0	21.65	4.095	4.93	12.2699	6.98571	0.315782	8.59823	7.25319	2.67613	308.662	2.65684
Syrah	2015-09-23	0.4	0.15	0	24.6	4.13	4.495	13.0389	7.23579	0.259716	8.45452	7.47615	1.8315	278.315	1.8898
Syrah	2015-09-30	0.1	0.1	0	25.9	4.28	4.915	12.3639	6.53081	0.243705	8.55077	6.77731	1.93028	272.99	1.68894
Syrah	2015-10-06	0.6	0.25	0.0833333	25.3	4.06	5.66	11.4838	6.36071	0.140052	8.08129	5.35024	2.03522	233.246	1.64587
Syrah	2015-10-13	0.6	0.25	0	25.7	4.205	5.635	11.9589	6.61319	0.177404	8.08087	6.23978	1.96504	259.027	2.60881
Trebbiano_of_Soave	2015-09-01	0	0	NA	21.7	3.255	9.935	15.4019	7.81065	0.58837	8.59828	11.2065	3.30789	447.902	2.39133
Trebbiano_of_Soave	2015-09-10	0	0	NA	22.45	3.71	7.89	13.8679	6.37618	0.739664	7.37028	9.58923	3.08782	404.819	2.48353
Trebbiano_of_Soave	2015-09-15	0.2	0.15	0	22.05	3.775	6.495	14.1859	6.21086	0.791687	7.34826	9.602	3.41573	403.958	3.4345
Trebbiano_of_Soave	2015-09-23	0.2	0.1	0	23.4	3.755	5.21	14.5928	6.88068	0.741604	8.08076	10.4021	2.64035	427.062	3.26782
Trebbiano_of_Soave	2015-09-30	0	0	NA	23.7	3.795	6.365	14.8539	7.32325	0.53329	8.25587	9.77686	3.22179	379.379	1.96165
Trebbiano_of_Soave	2015-10-06	0	0	NA	25.25	3.45	6.725	14.4419	6.4905	0.698931	7.2183	8.89713	3.15248	359.696	2.14379
Trebbiano_of_Soave	2015-10-13	0.3	0.15	0	25.55	3.72	7.245	14.4259	7.37073	0.614243	8.49565	10.8983	3.87993	465.291	4.14846

## Sheet: raw entomol. drying grapes
cultivar	drying_length	replication	n_eggs	infestation_rate
Corvina_Or	0	A	1.6	0.2
Corvina_Or	0	C	0.4	0.4
Corvina_Or	0	D	0.4	0.4
Corvina_Or	0	B	1	0.8
Corvina_Or	21	A	0.4	0.2
Corvina_Or	21	B	0.6	0.2
Corvina_Or	21	C	0.2	0.2
Corvina_Or	21	D	0.6	0.2
Corvina_Or	35	A	1.4	0.6
Corvina_Or	35	B	0.2	0.2
Corvina_Or	35	C	3.2	0.4
Corvina_Or	35	D	0.2	0.2
Corvina_Or	49	A	0	0
Corvina_Or	49	B	0	0
Corvina_Or	49	C	0	0
Corvina_Or	49	D	0	0
Corvina	0	A	0	0
Corvina	0	B	0	0
Corvina	0	C	0.8	0.4
Corvina	0	D	0.4	0.4
Corvina	21	A	0	0
Corvina	21	B	0	0
Corvina	21	C	0	0
Corvina	21	D	0	0
Corvina	35	A	0	0
Corvina	35	B	0.4	0.2
Corvina	35	C	0	0
Corvina	35	D	0.2	0.2
Corvina	49	A	0	0
Corvina	49	B	0.2	0.2
Corvina	49	C	0	0
Corvina	49	D	0	0
Garganega	0	A	0	0
Garganega	0	B	0	0
Garganega	0	C	0	0
Garganega	0	D	0	0
Garganega	21	A	0.2	0.2
Garganega	21	B	0.4	0.2
Garganega	21	C	0	0
Garganega	21	D	0	0
Garganega	35	A	0	0
Garganega	35	B	0	0
Garganega	35	C	0.2	0.2
Garganega	35	D	3.8	0.2
Garganega	49	A	0	0
Garganega	49	B	0	0
Garganega	49	C	0	0
Garganega	49	D	0	0
Merlot	0	A	0	0
Merlot	0	B	0	0
Merlot	0	C	0	0
Merlot	0	D	0	0
Merlot	21	A	0	0
Merlot	21	B	0	0
Merlot	21	C	0	0
Merlot	21	D	0	0
Merlot	35	A	0	0
Merlot	35	B	0	0
Merlot	35	C	0	0
Merlot	35	D	0	0
Merlot	49	A	0	0
Merlot	49	B	0	0
Merlot	49	C	0	0
Merlot	49	D	0	0

## Sheet: draying grapes
cultivar	drying_length	avg_n_eggs	avg_infestation	avg_emergence_rate	sugar_content	pH	total_acidity	berry_diameter	Def_F_Max	Gradient	Def_F_min	F_Max	F_min	Area	F_Fin
Corvina	21	0	0	NA	29.4	3.855	5.305	12.9785	7.82067	0.0711886	9.54393	7.15835	3.28971	288.315	2.58623
Corvina	35	0.15	0.1	0	29.55	3.72	5.535	12.4722	8.96061	0.0532825	9.38944	7.94693	3.42944	241.372	2.14464
Corvina	49	0.05	0.05	0	33.3	3.935	5.49	11.2579	10.1659	0.065533	8.57829	7.4797	1.33795	200.65	5.37789
Corvina_Or	21	0.45	0.2	0	27.6	3.73	6.375	13.0475	6.98303	0.209105	9.54884	6.91993	2.45741	287.455	1.93692
Corvina_Or	35	1.25	0.35	0.16	30	4.01	4.995	12.5275	7.69575	0.0515041	9.19628	5.67344	2.28688	211.595	2.26691
Corvina_Or	49	0	0	NA	31.95	3.91	5.52	11.9002	9.66535	0.0767827	9.99639	7.22931	3.11312	234.719	5.1198
Garganega	21	0.15	0.1	0	26.1	3.71	5.4	13.1009	7.62556	0.128398	8.7733	6.73186	3.57463	293.833	2.563
Garganega	35	1	0.1	0	26.25	3.745	5.99	13.1575	8.87076	0.0746114	9.89275	7.41475	2.66497	235.559	2.0092
Garganega	49	0	0	NA	27.45	3.895	5.845	12.5032	9.63826	0.0684695	11.1242	6.57775	1.92063	199.345	2.58088
Merlot	21	0	0	NA	34.15	3.86	5.29	11.3928	8.88815	0.0839607	9.55603	12.214	6.74377	438.697	7.05756
Merlot	35	0	0	NA	37.9	3.71	6.82	11.6375	9.46056	0.104538	9.51001	12.83	6.79164	438.594	10.4573
Merlot	49	0	0	NA	40.7	3.89	5.63	10.0782	9.1397	0.145089	8.66146	10.0035	6.16887	319.015	8.97018
Corvina	0	0.3	0.2	0	24.1	3.65	6.38	13.6725	6.62841	0.489863	8.91066	7.81356	2.2198	303.643	2.03175
Corvina_Or	0	0.85	0.45	0	23.05	3.43	6.91	13.6905	6.08568	0.463983	7.87833	6.14401	2.31977	277.217	2.35805
Garganega	0	0	0	NA	22.25	3.58	6.3	14.0885	7.38324	0.510394	9.22567	7.71932	2.36353	300.166	1.85983
Merlot	0	0	0	NA	24.8	3.69	5.785	12.4625	6.87827	0.721686	7.72577	11.7486	3.80306	490.873	3.77783
